# Supplementary material for: Alterations in the Microbiomes and Metabolic Profiles of the Ileal Between the Hu Sheep and East Friesian Sheep
Source: Int J Mol Sci. 2024 Dec 10;25(24):13267. doi: 10.3390/ijms252413267 (PMC11675978; doi:10.3390/ijms252413267)
Supplement: Supplementary file 1 [file ijms-25-13267-s001.zip]

Archive with 1 entries (1 files):
- ijms-3330225-supplementary.xlsx
