# Supplementary material for: Alterations in the Microbiomes and Metabolic Profiles of the Ileal Between the Hu Sheep and East Friesian Sheep
Source: Int J Mol Sci. 2024 Dec 10;25(24):13267. doi: 10.3390/ijms252413267 (PMC11675978; doi:10.3390/ijms252413267)
Supplement: Supplementary file 1 [file ijms-25-13267-s001.zip › ijms-3330225-supplementary.xlsx]

## Sheet: Sheet1
Ingredients	Content
Corn	9.77
Wheat bran	1.1
Soybean meal	5.52
canola meal	2.54
extruded soybean	0.63
Flaked maize	8.88
Soybean hulls	0.5
cottonseed	4.59
Megalac	0.79
fat powder	0.34
Pelleted beet pulp	0.79
molasses	0.79
Soybean hulls	3.7
Corn silage	54.78
oat hay	1.32
Premix	3.96
Total	100
